# Supplementary material for: A prospective pilotstudy comparing the anesthetic effects of an alpha-2 agonist during holmium laser resection of the prostate and transurethral resection for prostate surgery for benign prostatic hyperplasia patients using selective alpha-1 blockers
Source: BMC Anesthesiol. 2018 Sep 27;18:136. doi: 10.1186/s12871-018-0598-1 (PMC6161351; doi:10.1186/s12871-018-0598-1)
Supplement: Supplementary file 1 — The raw data of this study. (XLS 28 kb) [file 12871_2018_598_MOESM1_ESM.xls]

## Sheet: Sheet1
Chart No.	Age	Ht.	Wt.	Dx.	OP명	Underlying dz.	A-blocker종류	A-blocker기간(m)	BIS90->8(S)0	80->70	70->60	60->50	50->40	MOAA/S(B)	BIS(B)	MBP(B)	HR(B)	SaO2(B)	MOAA/S(5)	BIS(5)	MBP(5)	HR(5)	SaO2(5)	MOAA/S(10)	BIS(10)	MBP(10)	HR(10)	SaO2(10)	MOAA/S(15)	BIS(15)	MBP(15)	HR(15)	SaO2(15)	MOAA/S(20)	BIS(20)	MBP(20)	HR(20)	SaO2(20)	MOAA/S(25)	BIS(25)	MBP(25)	HR(25)	SaO2(25)	MOAA/S(30)	BIS(30)	MBP(30)	HR(30)	SaO2(30)
06022640	64	168	71	BPH	HOLEP		tamsulosin	24	215	440	470	765	980	5	96	88	82	96	3	83	91	56	95	1	71	83	55	95	0	62	102	56	95	0	44	107	62	97	0	45	112	64	95	0	43	102	64	96
070367090	72	173	72	BPH	HOLEP	HTN			30	180	185	280	458	5	92	117	68	99	3	58	115	54	98	1	49	119	60	97	0	44	122	62	97	0	45	115	62	97	0	41	109	63	96	0	41	111	63	95
14055345	58	163	70	BPH	HOLEP		tamsulosin	84	108	500	522	557	976	5	99	111	75	99	5	98	124	55	97	2	80	119	48	98	2	77	118	52	99	2	47	118	49	99	2	55	113	51	98	2	45	117	45	98
140573141	71	164	62	BPH	HOLEP	HTN	tamsulosin	2	213	543	890	1653		5	97	83	74	99	4	89	94	55	97	1	85	90	52	94	1	72	85	51	96	1	71	82	50	96	1	64	81	51	96	1	62	80	50	96
140508967	51	175	74	BPH	TUR-P				164	234	245	590	693	5	97	87	80	100	4	81	86	61	98	2	59	87	64	98	2	47	81	63	98	2	45	79	63	97	1	39	78	63	98	1	32	77	64	96
140516069	71	163	61	BPH	HOLEP	HTN			446	729	774	1729		5	98	79	54	97	4	92	97	42	96	3	84	111	53	95	1	75	107	53	99	0	83	105	49	99	0	73	102	50	98	0	65	94	51	97
110252735	58	174	94	BPH	TUR-P	HTN, DM			260	270	311	600	1150	5	98	106	57	97	5	94	106	50	98	3	85	90	42	96	4	95	86	45	96	3	61	86	47	98	2	62	84	48	100	1	54	86	46	100
150136837	64	168	72	BPH	HOLEP	HTN, DM	tamsulosin	12	310	602	820	1119		5	93	99	62	92	4	78	100	59	98	2	74	90	64	98	2	64	96	62	98	3	53	86	61	98	2	58	83	63	97	2	59	87	63	100
000158208	79	159	53	BPH	HOLEP		tamsulosin	120	544	801	963	1262	1330	5	92	85	76	99	5	97	82	59	100	3	83	99	57	100	3	75	92	60	100	2	59	91	60	100	2	45	88	60	100	2	54	91	60	100
030490732	69	164	67	BPH	HOLEP	HTN	tamsulosin	36	301	1271	1411			5	98	116	73	100	5	89	111	69	100	5	95	108	64	99	4	84	101	64	97	4	88	95	63	98	3	76	93	63	97	3	78	90	62	97
140044405	58	165	60	BPH	TUR-P	HTN			501	544	555	583	1123	5	94	88	80	97	5	93	86	70	96	4	64	78	57	98	5	68	75	61	97	3	75	75	61	96	2	62	77	63	96	2	68	76	61	98
140580561	64	160	59	BPH	HOLEP	HTN, DM, Asthma	tamsulosin	3	322	589	600	601	830	5	96	107	64	99	5	92	111	57	98	2	66	112	53	100	2	51	98	53	100	0	52	98	53	100	0	47	99	54	100	0	48	99	54	100
140587807	76	172	67	BPH	HOLEP	HTN	tamsulosin	96	386	638	947	1440		5	98	118	87	96	5	92	122	59	95	3	80	125	55	100	3	79	120	49	99	0	62	109	53	99	0	58	118	52	99	1	62	125	55	100
060683001	80	145	51	BPH	HOLEP	HTN			310	380	728	808	1132	5	96	89	82	97	5	86	86	70	96	4	84	86	60	96	3	85	78	61	98	2	51	77	61	92	1	46	71	60	93	1	65	77	57	95
100207583	79	165	54	BPH	TUR-P	old TB	tamsulosin	36	309	1425	1431	1730		5	98	104	64	100	5	89	122	49	99	4	85	130	45	99	4	91	127	45	96	4	90	130	50	99	3	73	128	51	91	1	62	129	48	99
140242663	56	172	68	BPH	HOLEP	DM, hypothyroidism			170	1490	1843			5	92	110	68	98	5	86	115	62	98	5	83	103	58	99	5	85	113	66	97	3	59	115	60	97	3	72	101	60	96	2	68	101	58	97
970566153	65	166	77	BPH	TUR-P	HTN			192	261	781	883	924	5	97	90	66	98	4	78	107	59	94	3	63	116	53	100	2	52	113	54	98	2	43	114	60	97	2	41	111	63	99	1	36	110	63	97
070638389	67	170	68	BPH	HOLEP		tamsulosin	3	300	384	480	733	750	5	97	79	59	98	5	97	81	50	98	4	87	75	40	97	2	53	92	50	96	4	82	94	43	100	3	83	78	44	99	3	68	88	45	99
060463522	75	171	68	BPH	HOLEP	HTN	tamsulosin	36	70	595	616			5	95	69	52	98	4	88	88	42	100	3	72	126	53	100	3	79	127	58	100	3	81	120	59	100	2	83	118	62	100	2	88	115	61	100
140517291	63	169	70	BPH	TUR-P	HTN	tamsulosin	12	310	450	499	505	556	5	91	103	60	100	5	90	110	45	100	3	50	111	45	100	2	56	116	47	100	1	49	112	44	99	1	42	119	49	99	1	44	112	46	100
000343314	71	167	68	BPH	HOLEP	HTN	tamsulosin	47	30	40	565	568	851	5	95	98	75	98	5	82	98	52	97	2	63	113	49	96	1	52	110	51	95	0	47	107	51	93	0	46	105	52	93	0	46	105	52	93
150257703	57	166	63	BPH	HOLEP		tamsulosin	40	45	320	564	570	860	5	87	89	76	99	3	86	94	50	96	0	62	99	43	92	0	46	97	48	96	0	50	102	56	95	0	45	114	67	94	0	48	113	69	97
150173793	62	168	70	BPH	HOLEP		tamsulosin	50	52	95	734	779	875	5	97	94	63	99	5	92	103	43	98	4	79	114	44	99	2	49	113	44	98	2	45	113	43	99	2	46	112	45	99	2	45	111	44	99
130049892	54	170	79	BPH	TUR-P	HTN	tamsulosin	12	43	252	364			5	95	96	63	98	5	70	105	52	98	5	84	95	47	97	4	81	94	48	95	4	83	91	55	95	4	82	90	50	94	3	68	91	48	95
070113503	56	163	76	BPH	TUR-P				442	576	649	747	1111	5	92	84	51	97	5	97	91	43	97	4	87	95	41	100	2	57	94	44	99	2	57	94	43	99	2	52	92	44	99	1	57	93	45	100
150263807	70	173	68	BPH	TUR-P				641	756	1428			5	98	87	101	97	5	91	92	88	94	5	84	86	79	98	4	78	86	75	97	4	96	93	73	97	4	79	93	71	98	3	64	83	72	98
150255598	62	171	69	BPH	TUR-P		tamsulosin	2	493	723	827	1176		5	93	83	71	99	5	88	92	62	99	5	83	84	60	99	2	62	81	60	98	2	54	80	58	98	2	57	83	59	98	1	55	81	59	98
140499597	70	173	68	BPH	HOLEP		tamsulosin	16	348	496	679	715	805	5	93	95	66	99	5	89	111	88	98	4	79	110	58	97	2	47	104	57	98	1	59	100	57	97	0	45	97	60	99	0	47	94	58	98
140391080	73	163	76	BPH	HOLEP	HTN	tamsulosin	30	185	540	550	570	820	5	95	102	59	98	5	82	96	46	99	4	59	100	46	95	3	46	109	48	99	2	53	108	48	99	0	44	95	48	96	0	45	96	46	98
140386448	65	172	75	BPH	HOLEP	HTN	tamsulosin	3	129	279	439	553		5	95	89	75	99	4	90	99	64	97	2	61	96	52	96	2	73	93	55	97	1	62	91	57	97	1	63	97	58	96	1	78	95	57	99
120160613	66	170	69	BPH	HOLEP	DM			190	329	850			5	95	86	76	97	4	82	94	58	97	3	78	97	59	98	2	69	106	63	92	2	72	99	58	98	2	73	100	59	98	2	70	97	59	98
140365977	59	178	62	BPH	TUR-P				319	881	1417	1432	1490	5	93	90	81	100	5	97	90	72	100	5	93	95	58	100	3	75	96	59	99	3	81	90	68	99	1	50	97	60	99	1	48	86	67	99
130510884	56	167	67	BPH	HOLEP		tamsulosin	11	202	574	619	656	895	5	97	63	71	98	5	89	92	59	100	2	75	87	49	100	1	49	85	53	99	1	52	87	54	99	3	71	89	57	99	1	52	84	55	99
120579974	68	163	51	BPH	TUR-P				15	90	180	235		5	91	112	72	99	5	66	105	68	98	3	68	139	60	98	3	70	149	67	97	5	88	108	59	97
140533835	72	169	70	BPH	HOLEP		tamsulosin	36	663	793	961	975	1120	5	98	105	64	97	5	98	103	56	100	4	72	103	42	96	3	60	109	42	97	2	62	109	44	98	0	44	110	46	95	0	41	103	48	95
050373457	66	168	73	BPH	HOLEP	HTN	tamsulosin	22	405	613	780	846	1130	5	97	77	72	98	5	90	83	62	96	4	78	79	67	95	3	58	79	63	95	3	56	78	61	98	2	55	84	62	98	2	49	84	65	97
140392966	58	160	57	BPH	HOLEP		tamsulosin	60	70	220	450	765	1525	5	96	105	59	98	5	83	103	56	100	2	78	104	51	100	1	64	99	62	100	1	61	100	54	100	1	61	99	57	100	1	58	98	60	100
010101588	73	166	67	BPH	HOLEP	ILD			145	150	565	311	853	5	97	101	70	98	5	84	132	52	100	1	67	139	51	100	1	51	83	56	100	1	59	106	52	100	1	46	109	51	100	1	44	110	51	100
950348304	65	174	81	BPH	HOLEP	HTN	tamsulosin	24	189	199	204			5	94	97	81	97	4	78	89	75	95	2	71	90	66	95	3	84	84	78	95	2	77	93	58	93	2	70	88	57	97	1	69	81	59	93
940278947	75	171	70	BPH	HOLEP		tamsulosin	6	60	200	267	287	364	5	92	78	66	96	2	56	55	56	94	2	50	83	57	100	1	43	85	56	98	1	43	85	58	100	1	50	79	58	100	1	48	81	59	100
090477177	65	169	64	BPH	HOLEP	HTN	tamsulosin	3	241	641	963	1043	1113	5	96	104	63	97	5	89	112	54	96	5	86	106	48	94	3	78	107	53	91	3	46	106	53	92	3	60	109	50	93	3	63	105	55	93
940244447	73	165	56	BPH	HOLEP				268	377	544	553	600	5	95	82	70	99	5	90	87	59	99	4	41	89	50	98	2	64	88	63	92	1	47	85	54	100	1	45	81	50	100	1	44	81	53	100
090728606	69	161	66	BPH	TUR-P	HTN	tamsulosin	55	205	210	228	908		5	95	86	55	98	5	93	85	42	99	5	88	94	42	97	3	58	95	40	100	1	78	103	55	100	0	83	98	49	100	0	54	96	48	99
010399484	68	170	68	BPH	HOLEP				49	329	666	723		5	98	65	64	97	5	84	80	47	96	4	76	84	48	97	3	66	87	48	99	3	73	81	49	99	2	57	79	46	99	2	59	78	46	99
150238256	70	170	80	BPH	HOLEP	HTN			72	404	500	581	653	5	90	82	50	100	5	78	96	47	99	3	63	102	54	100	5	72	92	49	99	2	43	95	50	96	3	42	90	48	100	1	44	89	48	98
150324788	71	175	84	BPH	HOLEP	HTN, DM			72	653	739	821	1748	5	92	78	72	98	5	86	80	65	98	5	89	76	61	97	3	62	66	55	100	3	61	63	50	98	3	73	67	50	92	1	52	64	49	99
060077617	59	165	69	BPH	TUR-P	LC, DM			320	510	910			5	98	110	55	98	5	88	112	50	98	4	76	100	50	95	3	63	92	52	96	2	61	88	53	96	2	64	88	52	95	2	61	88	50	96
933000986	53	173	79	BPH	TUR-P	HTN			240	242	300	483	610	5	94	111	65	98	2	62	109	50	92	2	69	125	41	95	0	38	123	49	97	0	41	119	56	97	0	50	114	54	97	0	42	118	56	97
160450503	57	160	64	BPH	HOLEP	DM	tamsulosin	21	280	410	520	720	1080	5	98	108	81	99	4	82	98	75	98	2	72	92	64	97	1	63	95	58	96	0	46	101	54	97	0	44	97	56	98	0	41	101	53	97
160534296	63	165	73	BPH	TUR-P	DM,			510	530	560	590	1010	5	95	87	79	97	5	92	86	69	97	4	67	85	59	97	4	64	81	63	98	3	61	82	59	97	2	62	80	59	97	2	61	76	62	97
170536048	59	178	78	BPH	TUR-P	DM,HTN, CKD	tamsulosin	18	150	358	391	730	1120	5	98	121	71	96	5	88	101	65	96	4	67	102	65	96	1	58	105	61	95	0	48	107	60	95	0	45	110	58	95	0	46	111	61	95
170621746	52	171	77	BPH	HOLEP	HTN	tamsulosin	35	51	370	580	590	870	4	87	118	75	99	4	84	110	69	98	3	65	99	58	98	0	49	101	55	98	0	48	105	57	98	0	41	101	61	99	0	45	105	58	99
170627313	69	175	80	BPH	TUR-P	DM,HTN			460	510	680	1100	1240	5	95	105	71	99	5	93	98	63	98	4	84	97	58	98	3	75	95	51	98	3	71	91	52	97	2	63	92	53	98	1	58	90	51	98
180005569	51	175	70	BPH	TUR-P	DM,			451	589	628	715	1150	5	93	92	59	97	5	92	92	51	97	4	88	93	52	97	2	59	94	49	98	2	55	95	48	98	1	51	92	48	98	1	52	95	50	100
180100370	53	188	90	BPH	TUR-P				827	931	1152	1421	1450	5	97	102	105	98	5	94	102	72	96	5	91	98	59	96	3	83	98	52	97	3	66	95	51	97	2	61	94	54	97	2	57	96	52	97
940320617	59	170	75	BPH	HOLEP		tamsulosin	13	234	548	640	675	921	5	98	89	80	98	5	88	92	71	98	3	74	89	64	98	1	48	88	61	99	1	49	87	53	99	1	51	91	54	99	1	48	90	54	99
941016182	76	170	69	BPH	HOLEP	DM,			323	397	748	823	1210	5	97	105	82	96	5	84	93	75	96	4	82	91	63	95	3	81	88	61	95	2	54	81	58	95	1	47	79	58	95	1	49	75	49	95
950226853	66	168	68	BPH	TUR-P	HTN			310	715	1010	1980	2200	5	98	91	61	100	5	95	88	58	100	5	93	87	51	99	3	81	84	50	98	3	75	78	48	98	2	69	74	50	98	1	64	71	51	98
170227580	59	169	70	BPH	HOLEP				180	280	810	890	1020	5	95	87	66	99	4	71	81	58	99	3	65	78	55	99	2	59	75	51	98	1	45	74	52	98	1	42	71	51	98	1	40	70	49	98
947007331	75	155	67	BPH	HOLEP	HTN, DM			310	380	728	808	1132	5	96	89	82	97	5	86	86	70	96	4	84	86	60	96	3	85	78	61	98	2	51	77	61	92	1	46	71	60	93	1	65	77	57	95
180107409	53	170	60	BPH	HOLEP	HTN			410	840	1210	1350	1410	5	93	90	81	100	5	97	90	72	100	5	93	95	58	100	3	75	96	59	99	3	81	90	68	99	1	50	97	60	99	1	48	86	67	99
980400021	70	164	60	BPH	HOLEP				200	290	410	810	890	5	97	92	63	97	5	85	89	51	97	5	71	81	49	97	2	61	75	48	95	2	58	74	48	95	2	58	71	47	95	1	54	72	47	94
140243329	54	176	84	BPH	HOLEP	HTN, old MI			380	510	630	720	950	5	98	84	72	99	5	94	81	68	99	4	81	80	58	99	3	54	71	48	98	2	51	68	45	98	1	51	69	46	98	1	48	70	45	99
170068202	54	163	68	BPH	HOLEP	HTN			290	510	940	1210	1250	5	99	91	85	98	5	84	90	59	98	4	81	81	55	98	2	61	78	51	98	1	48	71	49	98	1	45	73	48	98	1	44	75	43	98
170575669	54	171	70	BPH	HOLEP	DM			240	290	370	590	940	5	98	89	76	99	5	94	81	52	99	2	64	74	49	98	1	49	71	48	98	1	48	75	45	97	1	49	79	48	98	1	48	81	51	98
990071000	71	156	48	BPH	HOLEP				210	280	510	720	880	5	95	101	78	97	5	91	91	72	97	2	64	81	69	96	2	54	80	61	95	1	51	71	54	95	1	49	68	48	95	1	48	69	49	95
40444066	62	163	61	BPH	HOLEP	HTN, DM			380	420	680	1820	1930	5	98	95	88	99	5	91	93	55	98	4	71	91	49	98	3	69	85	48	98	3	65	88	51	98	2	64	81	52	98	2	62	78	51	98
180156191	53	173	78	BPH	HOLEP				290	340	610	810	940	5	99	72	64	99	5	88	71	57	99	63	64	73	51	99	1	45	74	49	99	1	46	71	48	99	1	44	69	51	98	1	51	69	49	98
180104868	63	168	70	BPH	HOLEP	HTN, DM			240	690	810	590	1510	5	97	79	71	99	5	81	75	64	98	4	74	71	59	98	2	61	68	55	98	2	62	67	50	98	2	59	71	51	97	1	48	73	49	98
